# Supplementary material for: Expanding the genetic and clinical spectrum of SLC25A42‐associated disorders and testing of pantothenic acid to improve CoA level in vitro
Source: JIMD Rep. 2024 Aug 21;65(6):417–25. doi: 10.1002/jmd2.12441 (PMC11540568; doi:10.1002/jmd2.12441)
Supplement: Supplementary file 1 — Table S1. Analysis of substrate oxidation rates and respiratory chain enzymes: Case 1. [file JMD2-65-417-s001.xlsx]

## Sheet: Tabelle1
Analysis of substrate oxidation rates and respiratory chain enzymes, Nijmegen
Case 1 with 2.5 years (Fresh Muscle cells)
Substrate oxidation rates	Activity	control range	unit
1. [1-14C] pyruvate + malate	0.75	3.61 - 7.48	nmolC02/h.mUCS
2. [1-14C] pyruvate + carnitine	0.76	2.84 - 8.24	nmolC02/h.mUCS
3. [U- 14C] malate + pyruvate + malonate	0.83	4.68 - 9.62	nmolC02/h.mUCS
4. [U-14C] malate + acetylcarnitine + malonate	0.88	3.43 - 7.30	nmolC02/h.mUCS
5. [U-14C] malate + acetylcarnitine + arsenite	0.32	2.05 - 3.85	nmolC02/h.mUCS
6. [1,4-14C] succinate + acetylcarnitine	0.90	2.54 - 6.39	nmolC02/h.mUCS
ATP metabolism
ATP + CrP production from pyruvate	6	42.1 - 81.2	mU CS
Enzyme activities
Complex I	79	70-250	mU/U CS
Complex II	436	441-790	mU/U CS
Complex III	2373	2200 - 6610	mU/U CS
Complex II+III (succ.:cyt.c oxidoreductase; SCC)	261	300 - 970	mU/U CS
Fold induction of SCC activity by decylubiquinone	1.3	0.3 - 2.2
Complex IV	1078	810 - 3120	mU/U CS
Complex V (ATPase)	532	169-675	mU/UCOX
Pyruvate dehydrogenase (PDHc)	36	34-122	mU/UCS
Citrate synthase	162	37.4 - 162	mU/mg
Case 1 with 4.5 years (Fibroblasts)
Enzyme activities	Acitivity	control range	unit
Complex I	201	110-260	mU/U COX
Complex III	2016	1270-2620	mU/U COX
Complex II+III (succ.:cyt.c oxidoreductase; SCC)	481	160-440	mU/U COX
Complex IV	799	684-1190	mU/U COX
Citrate synthase	213	144-257	mU/mg Protein
Case 1 shows with 2.5 years clearly reduced substrate oxidation rates, production of ATP + CrP from pyruvate is also reduced. The activity of Complex II, II+III are also decreased in muscle cells.
At the age of 4.5 years, an increased activity of complex II+III could be observed in fibroblasts.
