# Supplementary material for: Expanding the genetic and clinical spectrum of SLC25A42‐associated disorders and testing of pantothenic acid to improve CoA level in vitro
Source: JIMD Rep. 2024 Aug 21;65(6):417–25. doi: 10.1002/jmd2.12441 (PMC11540568; doi:10.1002/jmd2.12441)
Supplement: Supplementary file 2 — Table S2. Analysis of substrate oxidation rates and respiratory chain enzymes: Case 3. [file JMD2-65-417-s002.xlsx]

## Sheet: Tabelle1
Analysis of substrate oxidation rates and respiratory chain enzymes, Nijmegen
Case 3 with 8 Months (Fresh Muscle cells)
Substrate oxidation rates	Activity	control range	unit
1. [1-14C] pyruvate + malate	0.41	3.61 - 7.48	nmolC02/h.mUCS
2. [1-14C] pyruvate + carnitine	0.45	2.84 - 8.24	nmolC02/h.mUCS
3. [U- 14C] malate + pyruvate + malonate	0.46	4.68 - 9.62	nmolC02/h.mUCS
4. [U-14C] malate + acetylcarnitine + malonate	0.74	3.43 - 7.30	nmolC02/h.mUCS
5. [U-14C] malate + acetylcarnitine + arsenite	0.37	2.05 - 3.85	nmolC02/h.mUCS
6. [1,4-14C] succinate + acetylcarnitine	0.49	2.54 - 6.39	nmolC02/h.mUCS
ATP metabolism
ATP + CrP production from pyruvate	3.8	42.1 - 81.2	nmol/h.mUCS
Enzyme activities
Complex I	93	100 - 401	mU/U CS
Complex II	122	335 - 749	mU/U CS
Complex III	1097	2200 - 6610	mU/U CS
Complex II+III (succ.:cyt.c oxidoreductase; SCC)	115	300 - 970	mU/U CS
Fold induction of SCC activity by decylubiquinone	1.3	0.3 - 2.2
Complex IV	836	810 - 3120	mU/U CS
Complex V (ATPase)	703	161 - 711	mU/UCOX
Pyruvate dehydrogenase (PDHc)	23	33.6 - 122	mU/UCS
Citrate synthase	104	37.4 - 162	mU/mg
Case 3, with 3.5 years (Fresh Muscle cells)
Substrate oxidation rates	Activity	control range	unit
1. [1-14C] pyruvate + malate	1.13	3.90 - 6.94	nmolC02/h.mUCS
2. [1-14C] pyruvate + carnitine	1.72	3.89 - 7.28	nmolC02/h.mUCS
3. [U- 14C] malate + pyruvate + malonate	1.17	4.20 - 7.17	nmolC02/h.mUCS
6. [1,4-14C] succinate + acetylcarnitine	0.96	2.12 - 5.05	nmolC02/h.mUCS
ATP metabolism
ATP + CrP production from pyruvate	7.5	34.5-67.5	nmolC02/h.mUCS
Enzyme activities	Acitivity	control range	unit
Complex I	198	100 - 401	mU/U CS
Complex II	492	335 - 749	mU/U CS
Complex III	2452	2200 - 6610	mU/U CS
Complex II+III (succ.:cyt.c oxidoreductase; SCC)	448	300 - 970	mU/U CS
Complex IV	1320	810 - 3120	mU/U CS
Complex V (ATPase)	457	161 - 711	mU/UCOX
Pyruvate dehydrogenase (PDHc)	42	33.6 - 122	mU/U CS
Citrate synthase	92	37.4 - 162	mU/mg
Case 3 shows with 8 months clearly reduced substrate oxidation rates, production of ATP + Crp from pyruvate is also educed. The activity of Complex I, II, III, II+III and PDHC are also reduced. Further investigations revealed a normal PDHc amount and subunit composition.
With 3.5 years reduced substrate oxidation rates, production of ATP + CrP from pyruvate are reduced. Normal activities for the respiratory chain enzymes, Complex V, the PDHc and citrate synthase were observed.
